# Supplementary material for: Future of snakebite risk in India: Consequence of climate change and the shifting habitats of the big four species in next five decades
Source: PLoS Negl Trop Dis. 2025 Sep 2;19(9):e0013464. doi: 10.1371/journal.pntd.0013464 (PMC12404559; doi:10.1371/journal.pntd.0013464)
Supplement: S1 Table — (XLSX) [file pntd.0013464.s031.xlsx]

## Sheet: Sheet1
Category	Abbreviation	Variables	Source
Bioclimatic	bio_1	Annual Mean Temperature	https://www.worldclim.org/
	bio_2	Mean Diurnal Range (Mean of monthly (max temp - min temp))	https://www.worldclim.org/
	bio_3	Isothermality (Bio2/Bio7)	https://www.worldclim.org/
	bio_4	Temperature Seasonality (Standard deviation of temperature)	https://www.worldclim.org/
	bio_5	Max Temperature of Warmest Month	https://www.worldclim.org/
	bio_6	Min Temperature of Coldest Month	https://www.worldclim.org/
	bio_7	Temperature Annual Range (Bio5 - Bio6)	https://www.worldclim.org/
	bio_8	Mean Temperature of Wettest Quarter	https://www.worldclim.org/
	bio_9	Mean Temperature of Driest Quarter	https://www.worldclim.org/
	bio_10	Mean Temperature of Warmest Quarter	https://www.worldclim.org/
	bio_11	Mean Temperature of Coldest Quarter	https://www.worldclim.org/
	bio_12	Annual Precipitation	https://www.worldclim.org/
	bio_13	Precipitation of Wettest Month	https://www.worldclim.org/
	bio_14	Precipitation of Driest Month	https://www.worldclim.org/
	bio_15	Precipitation Seasonality (Coefficient of Variation)	https://www.worldclim.org/
	bio_16	Precipitation of Wettest Quarter	https://www.worldclim.org/
	bio_17	Precipitation of Driest Quarter	https://www.worldclim.org/
	bio_18	Precipitation of Warmest Quarter	https://www.worldclim.org/
	bio_19	Precipitation of Coldest Quarter	https://www.worldclim.org/
Habitat	euc_124	Euclidean distance to Tree Cover/Forest Cover	ESRI LULC Living Atlas
	euc_20	Euclidean distance to Barelands/Rangeland/Shrubland	ESRI LULC Living Atlas
Anthropogenic	euc_40	Euclidean distance to Cropland/ Agricultural Land	ESRI LULC Living Atlas
	euc_built	Euclidean distance to Built-up /Urban	ESRI LULC Living Atlas
Topographic	elevation	Elevation	http://srtm.csi.cgiar.org/srtmdata/
	slope	Slope	http://srtm.csi.cgiar.org/srtmdata/
	aspect	Aspect	http://srtm.csi.cgiar.org/srtmdata/
