# Supplementary material for: Future of snakebite risk in India: Consequence of climate change and the shifting habitats of the big four species in next five decades
Source: PLoS Negl Trop Dis. 2025 Sep 2;19(9):e0013464. doi: 10.1371/journal.pntd.0013464 (PMC12404559; doi:10.1371/journal.pntd.0013464)
Supplement: S2 Table — A total of five model algorithms were used with the threshold of < 0.75 AUC score. The models were Maximum Entropy (MaxEnt), Random Forest (RF), Boosted Regression Tree (BRT), Generalized Linear Model (GLM), and Multivariate Adaptive Regression Splines (MARS). AUC: Area under Curve, ΔAUC: Change in Area under curve (Training – Cross Validation), PCC: Proportion Correctly Classified, TSS: True Skill Statistic. (XLSX) [file pntd.0013464.s032.xlsx]

## Sheet: Sheet1
Species	Model	Dataset	AUC	ΔAUC	PCC	TSS	Kappa	Specificity	Sensitivity
B. caeruleus	BRT	Train	0.936	0.07	85.5	0.712	0.676	0.859	0.853
		CV	0.866		78.6	0.564	0.53	0.769	0.795
	GLM	Train	0.89	0.042	84.9	0.697	0.662	0.848	0.849
		CV	0.848		80.2	0.592	0.557	0.779	0.813
	MARS	Train	0.878	0.043	81.5	0.626	0.589	0.808	0.818
		CV	0.835		77.1	0.542	0.505	0.769	0.773
	MaxEnt	Train	0.888	0.054	81.7	0.634	0.595	0.816	0.818
		CV	0.834		77	0.526	0.49	0.744	0.782
	RF	Train	0.866	0.009	77.8	0.556	0.515	0.778	0.778
		CV	0.875		81.1	0.529	0.543	0.646	0.884
D. russelii	BRT	Train	0.911	0.042	81.9	0.638	0.634	0.818	0.82
		CV	0.869		80.3	0.606	0.603	0.808	0.798
	GLM	Train	0.888	0.026	81.5	0.629	0.626	0.816	0.814
		CV	0.862		78.6	0.572	0.568	0.791	0.781
	MARS	Train	0.899	0.029	82.3	0.648	0.643	0.821	0.827
		CV	0.87		79.3	0.586	0.582	0.798	0.788
	MaxEnt	Train	0.893	0.041	80.6	0.61	0.607	0.813	0.797
		CV	0.852		77	0.537	0.534	0.783	0.7554
	RF	Train	0.89	0.005	80.2	0.604	0.6	0.803	0.801
		CV	0.895		81.9	0.627	0.63	0.859	0.768
E. carinatus	BRT	Train	0.962	0.084	88.7	0.774	0.771	0.886	0.888
		CV	0.878		83.5	0.671	0.669	0.839	0.832
	GLM	Train	0.933	0.055	87.3	0.746	0.742	0.872	0.873
		CV	0.878		82.6	0.647	0.647	0.805	0.842
	MARS	Train	0.915	0.038	85.3	0.705	0.701	0.852	0.853
		CV	0.877		81.8	0.637	0.632	0.825	0.812
	MaxEnt	Train	0.923	0.045	85.5	0.708	0.706	0.846	0.862
		CV	0.878		81.2	0.621	0.62	0.805	0.816
	RF	Train	0.895	0.005	83.8	0.676	0.672	0.839	0.838
		CV	0.9		85	0.685	0.692	0.792	0.893
N. naja	BRT	Train	0.917	0.77	82.2	0.649	0.6	0.829	0.819
		CV	0.84		79.1	0.571	0.534	0.774	0.797
	GLM	Train	0.907	0.06	81.3	0.627	0.58	0.814	0.813
		CV	0.847		79.5	0.583	0.541	0.783	0.8
	MARS	Train	0.877	0.04	82	0.645	0.596	0.829	0.816
		CV	0.837		79.5	0.564	0.532	0.751	0.813
	MaxEnt	Train	0.903	0.069	80.1	0.606	0.557	0.806	0.799
		CV	0.834		77.4	0.549	0.504	0.776	0.774
	RF	Train	0.876	0.005	81.8	0.633	0.589	0.814	0.819
		CV	0.871		82.7	0.55	0.565	0.651	0.899
