# Supplementary material for: Future of snakebite risk in India: Consequence of climate change and the shifting habitats of the big four species in next five decades
Source: PLoS Negl Trop Dis. 2025 Sep 2;19(9):e0013464. doi: 10.1371/journal.pntd.0013464 (PMC12404559; doi:10.1371/journal.pntd.0013464)
Supplement: S3 Table — (XLSX) [file pntd.0013464.s033.xlsx]

## Sheet: Sheet1
Species	Predictors	Predictors Abbreviations	BRT	GLM	MARS	MaxEnt	RF	μ(Mean)	μ(Mean) %
B. caeruleus	Aspect	aspect	0	0	0	0.00208	0.00868	0.002152	0.44
	Annual Mean Temperature	bio_1	0	0	0	0.0001	0.0387	0.00776	1.58
	Precipitation Seasonality	bio_15	0.06034	0.04514	0.04756	0.0275	0.00274	0.036656	7.48
	Mean Diurnal Range [Mean of monthly (max temp - min temp)]	bio_2	0.04408	0.08078	0.06924	0.07154	0.0446	0.062048	12.66
	Isothermality	bio_3	0.2796	0.242	0.23584	0.17106	0.11548	0.208796	42.59
	Elevation	elevation	0	0	0	0.00402	0.0123	0.003264	0.67
	Euclidean distance to Tree Cover	euc_124	0	0.02386	0	0.1852	0.01638	0.045088	9.2
	Euclidean distance to Barelands	euc_20	0	0	0	0.0002	0.01366	0.002772	0.57
	Euclidean distance to Cropland/ Agricultural Land	euc_40	0	0.01078	0	0.0504	0.00278	0.012792	2.61
	Euclidean distance to Built-up /Urban	euc_built	0.08282	0.12792	0.09502	0.0989	0.13276	0.107484	21.92
	Slope	slope	0	0	0	0.00404	0.00312	0.001432	0.29
D. russelii	Aspect	aspect	0	0	0	0.00212	0.00612	0.001648	0.36
	Annual Mean Temperature	bio_1	0	0	0.12476	0.03166	0.01524	0.034332	7.46
	Precipitation Seasonality	bio_15	0	0.03418	0.01256	0.01348	0.01366	0.014776	3.21
	Mean Diurnal Range [Mean of monthly (max temp - min temp)]	bio_2	0	0.0539	0.03068	0.05492	0.03922	0.035744	7.76
	Isothermality	bio_3	0.19268	0.15618	0.1101	0.13024	0.15494	0.148828	32.32
	Elevation	elevation	0	0.04788	0.06356	0.04076	0.00864	0.032168	6.99
	Euclidean distance to Tree Cover	euc_124	0.0409	0.05088	0.00538	0.01154	0.06684	0.035108	7.63
	Euclidean distance to Barelands	euc_20	0	0	0	0.00034	0.01068	0.002204	0.48
	Euclidean distance to Cropland/ Agricultural Land	euc_40	0	0.09464	0	0.09902	0.09	0.056732	12.32
	Euclidean distance to Built-up /Urban	euc_built	0.1352	0.12188	0.11072	0.06818	0.0375	0.094696	20.57
	Slope	slope	0	0	0.0076	0.00502	0.00828	0.00418	0.91
E. carinatus	Aspect	aspect	0	0.03258	0.00964	0.02334	0.008	0.07356	3.51
	Annual Mean Temperature	bio_1	0.01586	0	0	0.02798	0.01666	0.0605	2.88
	Precipitation Seasonality	bio_15	0.04504	0.04604	0.05372	0.05068	0.01732	0.2128	10.14
	Mean Diurnal Range [Mean of monthly (max temp - min temp)]	bio_2	0	0	0	0.00466	0.00268	0.00734	0.35
	Isothermality	bio_3	0.24792	0.19666	0.26828	0.23068	0.11966	1.0632	50.69
	Elevation	elevation	0	0	0	0.00868	0.013	0.02168	1.03
	Euclidean distance to Tree Cover	euc_124	0	0	0	0.01468	0.00598	0.02066	0.98
	Euclidean distance to Barelands	euc_20	0.02318	0.0341	0.01568	0.03466	0.02868	0.1363	6.5
	Euclidean distance to Cropland/ Agricultural Land	euc_40	0	0.10208	0	0.02066	0.00634	0.12908	6.15
	Euclidean distance to Built-up /Urban	euc_built	0.03544	0.05534	0.03592	0.05334	0.01198	0.19202	9.15
	Slope	slope	0.01714	0.07476	0.01988	0.04536	0.02334	0.18048	8.6
N. naja	Aspect	aspect	0	0	0	0.00536	0.0024	0.00776	0.33
	Annual Mean Temperature	bio_1	0	0	0.01026	0.0388	0.01468	0.06374	2.73
	Precipitation Seasonality	bio_15	0.0381	0.07076	0.0199	0.03872	0.02144	0.18892	8.08
	Mean Diurnal Range [Mean of monthly (max temp - min temp)]	bio_2	0.0249	0.06302	0.02458	0.05478	0.00936	0.17664	7.56
	Isothermality	bio_3	0.23574	0.20356	0.19458	0.12282	0.17768	0.93438	39.97
	Elevation	elevation	0	0	0	0.01922	0.01952	0.03874	1.66
	Euclidean distance to Tree Cover	euc_124	0	0.02964	0	0.02896	0.02192	0.08052	3.44
	Euclidean distance to Barelands	euc_20	0	0.04274	0	0.0089	0.01128	0.06292	2.69
	Euclidean distance to Cropland/ Agricultural Land	euc_40	0	0.1474	0.082	0.0422	0.03034	0.30194	12.92
	Euclidean distance to Built-up /Urban	euc_built	0.1229	0.0746	0.0839	0.05164	0.08656	0.4196	17.95
	Slope	slope	0	0.03634	0	0.01316	0.013	0.0625	2.67
