# Supplementary material for: Future of snakebite risk in India: Consequence of climate change and the shifting habitats of the big four species in next five decades
Source: PLoS Negl Trop Dis. 2025 Sep 2;19(9):e0013464. doi: 10.1371/journal.pntd.0013464 (PMC12404559; doi:10.1371/journal.pntd.0013464)
Supplement: S4 Table — (XLSX) [file pntd.0013464.s034.xlsx]

## Sheet: Sheet1
Sl. No.	States	B. caeruleus
		Present	SSP245 (2041-2060)	SSP245 (2061-2080)	SSP585 (2041-2060)	SSP585 (2061-2080)
1	Andaman & Nicobar	0	0	0	0	0
2	Andhra Pradesh	7119	288	135	149	0
3	Arunachal Pradesh	0	9	14	14	18
4	Assam	162	392	747	522	608
5	Bihar	1490	221	257	261	113
6	Chandigarh	14	5	9	0	5
7	Chhattisgarh	2250	9	5	18	0
8	Daman and Diu	99	99	41	41	0
9	Delhi	153	32	153	50	0
10	Goa	693	693	693	693	185
11	Gujarat	11826	9558	5148	5468	257
12	Haryana	194	324	347	410	86
13	Himachal Pradesh	18	0	5	0	0
14	Jammu and Kashmir	9	0	9	5	9
15	Jharkhand	756	77	27	59	18
16	Karnataka	33062	18770	18761	18815	13401
17	Kerala	7515	4995	2480	2444	1616
18	Ladakh	0	0	0	0	0
19	Lakshadweep	0	0	0	0	0
20	Madhya Pradesh	3276	1647	653	1395	27
21	Maharashtra	19602	13896	13298	12326	5639
22	Manipur	252	104	185	113	270
23	Meghalaya	0	86	212	104	248
24	Mizoram	5	0	0	0	0
25	Nagaland	5	9	9	9	14
26	Odisha	1125	18	9	14	0
27	Puducherry	32	0	0	0	0
28	Punjab	248	45	68	45	41
29	Rajasthan	1998	2246	923	1463	32
30	Sikkim	0	0	0	0	0
31	Tamil Nadu	22640	4100	2021	1926	1319
32	Telangana	5918	171	9	18	0
33	Tripura	86	9	59	9	0
34	Uttar Pradesh	1769	635	635	509	81
35	Uttarakhand	356	68	99	72	81
36	West Bengal	1832	581	374	410	90
