# Supplementary material for: Future of snakebite risk in India: Consequence of climate change and the shifting habitats of the big four species in next five decades
Source: PLoS Negl Trop Dis. 2025 Sep 2;19(9):e0013464. doi: 10.1371/journal.pntd.0013464 (PMC12404559; doi:10.1371/journal.pntd.0013464)
Supplement: S5 Table — (XLSX) [file pntd.0013464.s035.xlsx]

## Sheet: Sheet1
Sl. No.	States	D. russelii
		Present	SSP245 (2041-2060)	SSP245 (2061-2080)	SSP585 (2041-2060)	SSP585 (2061-2080)
1	Andaman & Nicobar	0	0	0	0	0
2	Andhra Pradesh	5283	329	225	194	0
3	Arunachal Pradesh	0	0	5	0	18
4	Assam	711	266	644	419	230
5	Bihar	923	41	194	122	0
6	Chandigarh	14	0	0	0	0
7	Chhattisgarh	864	0	5	5	0
8	Daman and Diu	99	5	0	0	0
9	Delhi	5	0	0	0	0
10	Goa	693	518	171	207	59
11	Gujarat	4766	441	86	72	14
12	Haryana	27	0	0	0	0
13	Himachal Pradesh	0	0	0	0	0
14	Jammu and Kashmir	0	0	0	0	0
15	Jharkhand	374	0	0	0	5
16	Karnataka	28292	13847	13676	13226	9554
17	Kerala	5207	693	549	486	374
18	Ladakh	0	0	0	0	0
19	Lakshadweep	0	0	0	0	0
20	Madhya Pradesh	878	149	135	153	23
21	Maharashtra	16664	5720	6728	4343	2412
22	Manipur	293	207	293	243	423
23	Meghalaya	113	77	158	108	225
24	Mizoram	5	0	5	0	0
25	Nagaland	18	0	36	14	59
26	Odisha	1265	18	23	23	14
27	Puducherry	32	0	0	0	0
28	Punjab	18	0	0	0	0
29	Rajasthan	369	45	54	23	0
30	Sikkim	0	0	0	0	0
31	Tamil Nadu	15674	2597	1863	1904	1094
32	Telangana	2718	36	0	0	0
33	Tripura	351	63	140	68	0
34	Uttar Pradesh	414	0	14	0	0
35	Uttarakhand	126	0	5	0	0
36	West Bengal	2552	167	144	108	18
