# Supplementary material for: Future of snakebite risk in India: Consequence of climate change and the shifting habitats of the big four species in next five decades
Source: PLoS Negl Trop Dis. 2025 Sep 2;19(9):e0013464. doi: 10.1371/journal.pntd.0013464 (PMC12404559; doi:10.1371/journal.pntd.0013464)
Supplement: S6 Table — (XLSX) [file pntd.0013464.s036.xlsx]

## Sheet: Sheet1
Sl. No.	States	E. carinatus
		Present	SSP245 (2041-2060)	SSP245 (2061-2080)	SSP585 (2041-2060)	SSP585 (2061-2080)
1	Andaman & Nicobar	0	0	0	0	0
2	Andhra Pradesh	6030	806	477	455	18
3	Arunachal Pradesh	0	0	0	0	0
4	Assam	18	9	185	59	50
5	Bihar	0	0	0	0	0
6	Chandigarh	0	0	0	0	0
7	Chhattisgarh	0	0	0	0	0
8	Daman and Diu	72	18	5	5	0
9	Delhi	0	0	0	0	0
10	Goa	689	621	369	383	131
11	Gujarat	12920	6948	3812	3015	189
12	Haryana	0	0	5	9	0
13	Himachal Pradesh	0	0	0	0	0
14	Jammu and Kashmir	0	0	0	0	0
15	Jharkhand	0	0	0	0	0
16	Karnataka	20259	17766	16812	16758	11214
17	Kerala	1791	1062	851	761	945
18	Ladakh	0	0	0	0	0
19	Lakshadweep	0	0	0	0	0
20	Madhya Pradesh	1917	225	180	104	0
21	Maharashtra	20237	13730	13388	12155	5819
22	Manipur	0	0	18		99
23	Meghalaya		5	144	23	324
24	Mizoram	0	0	0	0	0
25	Nagaland	0	0	0	0	0
26	Odisha	0	0	0	0	0
27	Puducherry	18	0	0	0	0
28	Punjab	0	0	0	0	0
29	Rajasthan	2934	225	68	90	5
30	Sikkim	0	0	0	0	0
31	Tamil Nadu	13415	4289	3051	3110	1940
32	Telangana	1265	0	5	0	0
33	Tripura	0	0	0	0	0
34	Uttar Pradesh	0	0	0	0	0
35	Uttarakhand	0	0	0	0	9
36	West Bengal	27	32	77	63	36
