# Supplementary material for: Future of snakebite risk in India: Consequence of climate change and the shifting habitats of the big four species in next five decades
Source: PLoS Negl Trop Dis. 2025 Sep 2;19(9):e0013464. doi: 10.1371/journal.pntd.0013464 (PMC12404559; doi:10.1371/journal.pntd.0013464)
Supplement: S7 Table — (XLSX) [file pntd.0013464.s037.xlsx]

## Sheet: Sheet1
Sl. No.	States	N. naja
		Present	SSP245 (2041-2060)	SSP245 (2061-2080)	SSP585 (2041-2060)	SSP585 (2061-2080)
1	Andaman & Nicobar	0	0	0	0	0
2	Andhra Pradesh	4928	608	1964	410	27
3	Arunachal Pradesh	0	0	0	0	27
4	Assam	329	572	222	1035	1242
5	Bihar	1413	608	344	765	50
6	Chandigarh	14	0	0	0	9
7	Chhattisgarh	990	36	20	45	0
8	Daman and Diu	86	14	0	5	0
9	Delhi	243	185	108	221	0
10	Goa	675	446	186	207	50
11	Gujarat	8006	2219	1580	437	23
12	Haryana	221	644	426	860	270
13	Himachal Pradesh	45	32	35	45	68
14	Jammu and Kashmir	0	0	15	9	45
15	Jharkhand	495	36	23	41	77
16	Karnataka	26703	17348	16245	16461	12204
17	Kerala	5814	2057	1240	1350	1080
18	Ladakh	0	0	0	0	0
19	Lakshadweep	0	0	0	0	0
20	Madhya Pradesh	905	968	342	855	32
21	Maharashtra	13842	8591	7689	7475	3839
22	Manipur	144	306	887	369	1143
23	Meghalaya	0	473	1342	662	1539
24	Mizoram	0	0	0	0	0
25	Nagaland	0	18	25	18	59
26	Odisha	756	36	15	41	45
27	Puducherry	36	0	1823	0	0
28	Punjab	59	131	156	216	302
29	Rajasthan	707	1368	467	932	5
30	Sikkim	0	0	0	0	0
31	Tamil Nadu	15336	4721	3891	3515	2372
32	Telangana	3101	144	0	0	0
33	Tripura	95	0	0	0	0
34	Uttar Pradesh	1877	1418	896	1395	212
35	Uttarakhand	275	212	123	248	360
36	West Bengal	1764	1013	489	887	122
