# Supplementary material for: Future of snakebite risk in India: Consequence of climate change and the shifting habitats of the big four species in next five decades
Source: PLoS Negl Trop Dis. 2025 Sep 2;19(9):e0013464. doi: 10.1371/journal.pntd.0013464 (PMC12404559; doi:10.1371/journal.pntd.0013464)
Supplement: S8 Table — ) with the suitable habitat extent (Class 4 and Class 5 suitable extent) in present and future scenarios in Indian states for B. caeruleus. (XLSX) [file pntd.0013464.s038.xlsx]

## Sheet: Sheet1
Sl. No.	States	B. caeruleus
		Present	SSP245 (2041-2060)	SSP245 (2061-2080)	SSP585 (2041-2060)	SSP585 (2061-2080)
1	Andaman & Nicobar	0	0	0	0	0
2	Andhra Pradesh	7092	6408	5009	5891	6116
3	Arunachal Pradesh	0	0	0	0	0
4	Assam	329	1931	2885	2363	3173
5	Bihar	1755	5009	5522	4901	6341
6	Chandigarh	5	14	14	14	14
7	Chhattisgarh	1629	1782	2120	2268	2376
8	Daman and Diu	41	41	41	41	41
9	Delhi	18	86	81	90	95
10	Goa	18	18	18	18	18
11	Gujarat	11520	18707	19233	18783	20133
12	Haryana	153	2264	2250	2525	3096
13	Himachal Pradesh	14	50	86	59	72
14	Jammu and Kashmir	5	77	149	81	131
15	Jharkhand	446	752	716	720	1053
16	Karnataka	18909	18743	18626	19643	19382
17	Kerala	441	441	441	441	441
18	Ladakh	0	0	0	0	0
19	Lakshadweep	0	0	0	0	0
20	Madhya Pradesh	2745	9468	9770	8748	12038
21	Maharashtra	11219	12353	14000	14162	15039
22	Manipur	185	266	284	266	279
23	Meghalaya	5	14	23	18	36
24	Mizoram	0	0	5	0	5
25	Nagaland	0	14	14	9	18
26	Odisha	801	878	720	788	1211
27	Puducherry	45	45	23	27	18
28	Punjab	234	2156	3245	2606	2646
29	Rajasthan	1269	8118	7596	8145	11345
30	Sikkim	0	0	0	0	0
31	Tamil Nadu	14774	14063	12866	12560	12011
32	Telangana	5495	5351	4901	6233	5922
33	Tripura	50	86	122	90	140
34	Uttar Pradesh	2480	8055	9941	7898	8762
35	Uttarakhand	153	275	356	261	315
36	West Bengal	1539	4136	4298	4122	6444
