# Supplementary material for: Future of snakebite risk in India: Consequence of climate change and the shifting habitats of the big four species in next five decades
Source: PLoS Negl Trop Dis. 2025 Sep 2;19(9):e0013464. doi: 10.1371/journal.pntd.0013464 (PMC12404559; doi:10.1371/journal.pntd.0013464)
Supplement: S9 Table — ) with the suitable habitat extent (Class 4 and Class 5 suitable extent) in present and future scenarios in Indian states for B. caeruleus. (XLSX) [file pntd.0013464.s039.xlsx]

## Sheet: Sheet1
Sl. No.	States	B. caeruleus
		Present	SSP245 (2041-2060)	SSP245 (2061-2080)	SSP585 (2041-2060)	SSP585 (2061-2080)
1	Andaman & Nicobar	0	0	0	0	0
2	Andhra Pradesh	752	621	518	518	563
3	Arunachal Pradesh	0	18	27	27	36
4	Assam	180	783	1211	959	1319
5	Bihar	437	1395	1490	1359	1670
6	Chandigarh	14	14	14	14	14
7	Chhattisgarh	338	351	392	414	428
8	Daman and Diu	5	5	5	5	5
9	Delhi	153	194	194	189	189
10	Goa	95	95	95	95	95
11	Gujarat	1377	2097	2156	2079	2259
12	Haryana	140	477	482	513	536
13	Himachal Pradesh	9	23	59	23	50
14	Jammu and Kashmir	18	63	104	72	90
15	Jharkhand	203	315	311	306	401
16	Karnataka	2277	2255	2241	2304	2250
17	Kerala	2205	2201	2201	2201	2201
18	Ladakh	0	0	0	0	0
19	Lakshadweep	0	0	0	0	0
20	Madhya Pradesh	450	891	900	833	1008
21	Maharashtra	1818	1949	2034	2030	2070
22	Manipur	54	108	113	108	135
23	Meghalaya	18	27	32	27	41
24	Mizoram	0	0	0	0	0
25	Nagaland	14	50	50	50	59
26	Odisha	266	284	243	257	347
27	Puducherry	14	14	14	14	9
28	Punjab	131	441	612	522	545
29	Rajasthan	455	1242	1193	1251	1544
30	Sikkim	0	0	0	0	0
31	Tamil Nadu	3497	3330	3065	3024	2876
32	Telangana	684	662	644	729	725
33	Tripura	86	126	171	126	216
34	Uttar Pradesh	891	1823	2102	1782	1935
35	Uttarakhand	113	171	203	176	180
36	West Bengal	441	1323	1409	1269	1890
