# Supplementary material for: Future of snakebite risk in India: Consequence of climate change and the shifting habitats of the big four species in next five decades
Source: PLoS Negl Trop Dis. 2025 Sep 2;19(9):e0013464. doi: 10.1371/journal.pntd.0013464 (PMC12404559; doi:10.1371/journal.pntd.0013464)
Supplement: S10 Table — ) with the suitable habitat extent (Class 4 and Class 5 suitable extent) in present and future scenarios in Indian states for D. russelii. (XLSX) [file pntd.0013464.s040.xlsx]

## Sheet: Sheet1
Sl. No.	States	D. russelii
		Present	SSP245 (2041-2060)	SSP245 (2061-2080)	SSP585 (2041-2060)	SSP585 (2061-2080)
1	Andaman & Nicobar	0	0	0	0	0
2	Andhra Pradesh	4887	293	171	117	0
3	Arunachal Pradesh	0	0	0	0	0
4	Assam	882	1017	1224	1053	495
5	Bihar	1544	1233	1323	1175	32
6	Chandigarh	5	0	0	0	0
7	Chhattisgarh	891	50	41	41	0
8	Daman and Diu	41	9	0	0	0
9	Delhi	5	0	0	0	0
10	Goa	18	18	0	5	0
11	Gujarat	5121	752	131	162	0
12	Haryana	36	0	0	0	0
13	Himachal Pradesh	9	0	0	0	0
14	Jammu and Kashmir	5	0	0	0	0
15	Jharkhand	320	153	32	59	63
16	Karnataka	16362	11534	10517	10859	4892
17	Kerala	423	54	50	41	36
18	Ladakh	0	0	0	0	0
19	Lakshadweep	0	0	0	0	0
20	Madhya Pradesh	1026	765	360	491	77
21	Maharashtra	7965	3915	4149	3474	1422
22	Manipur	158	144	167	149	176
23	Meghalaya	9	9	5	5	5
24	Mizoram	0	0	0	0	0
25	Nagaland	0	0	5	0	0
26	Odisha	905	117	36	54	9
27	Puducherry	36	0	0	0	0
28	Punjab	36	0	5	0	9
29	Rajasthan	288	270	32	131	0
30	Sikkim	0	0	0	0	0
31	Tamil Nadu	9936	869	540	612	248
32	Telangana	3083	167		18	0
33	Tripura	72	36	68	36	0
34	Uttar Pradesh	743	90	189	86	9
35	Uttarakhand	32	14	14	14	0
36	West Bengal	2759	1872	540	644	0
