# Supplementary material for: Future of snakebite risk in India: Consequence of climate change and the shifting habitats of the big four species in next five decades
Source: PLoS Negl Trop Dis. 2025 Sep 2;19(9):e0013464. doi: 10.1371/journal.pntd.0013464 (PMC12404559; doi:10.1371/journal.pntd.0013464)
Supplement: S11 Table — ) with the suitable habitat extent (Class 4 and Class 5 suitable extent) in present and future scenarios in Indian states for D. russelii. (XLSX) [file pntd.0013464.s041.xlsx]

## Sheet: Sheet1
Sl. No.	States	D. russelii
		Present	SSP245 (2041-2060)	SSP245 (2061-2080)	SSP585 (2041-2060)	SSP585 (2061-2080)
1	Andaman & Nicobar	0	0	0	0	0
2	Andhra Pradesh	662	59	41	36	0
3	Arunachal Pradesh	18	14	23	18	31.5
4	Assam	392	473	545	491	297
5	Bihar	482	347	446	360	4.5
6	Chandigarh	14	0	0	0	0
7	Chhattisgarh	239	9	9	9	4.5
8	Daman and Diu	5	0	0	0	0
9	Delhi	117	0	0	0	0
10	Goa	95	77	5	9	0
11	Gujarat	842	131	9	23	4.5
12	Haryana	32	0	0	0	0
13	Himachal Pradesh	14	0	5	5	4.5
14	Jammu and Kashmir	9	0	5	0	4.5
15	Jharkhand	149	108	41	54	54
16	Karnataka	2178	1701	1557	1580	1021.5
17	Kerala	2070	180	54	59	49.5
18	Ladakh	0	0	0	0	0
19	Lakshadweep	0	0	0	0	0
20	Madhya Pradesh	252	216	144	176	13.5
21	Maharashtra	1602	968	927	779	351
22	Manipur	68	68	72	68	76.5
23	Meghalaya	9	9	9	9	13.5
24	Mizoram	5	0	0	0	0
25	Nagaland	32	23	36	18	13.5
26	Odisha	284	23	5	9	4.5
27	Puducherry	14	0	0	0	0
28	Punjab	23	0	5		4.5
29	Rajasthan	221	95	86	59	0
30	Sikkim	0	0	0	0	0
31	Tamil Nadu	2840	383	185	257	121.5
32	Telangana	513	27	0	5	0
33	Tripura	104	77	108	77	0
34	Uttar Pradesh	491	41	104	45	0
35	Uttarakhand	77	9	32	14	27
36	West Bengal	1130	828	230	315	0
