# Supplementary material for: Future of snakebite risk in India: Consequence of climate change and the shifting habitats of the big four species in next five decades
Source: PLoS Negl Trop Dis. 2025 Sep 2;19(9):e0013464. doi: 10.1371/journal.pntd.0013464 (PMC12404559; doi:10.1371/journal.pntd.0013464)
Supplement: S12 Table — ) with the suitable habitat extent (Class 4 and Class 5 suitable extent) in present and future scenarios in Indian states for E. carinatus. (XLSX) [file pntd.0013464.s042.xlsx]

## Sheet: Sheet1
Sl. No.	States	E. carinatus
		Present	SSP245 (2041-2060)	SSP245 (2061-2080)	SSP585 (2041-2060)	SSP585 (2061-2080)
1	Andaman & Nicobar	0	0	0	0	0
2	Andhra Pradesh	4883	2174	1751	1823	1449
3	Arunachal Pradesh	0	0	0	0	0
4	Assam	5	18	108	63	104
5	Bihar	0	9	9	9	63
6	Chandigarh	0	0	0	0	0
7	Chhattisgarh	0	0	0	5	14
8	Daman and Diu	41	27	23	27	27
9	Delhi	0	0	0	0	0
10	Goa	18	18	18	18	18
11	Gujarat	12240	11417	11457	9630	9432
12	Haryana	14	36	72	86	36
13	Himachal Pradesh	0	0	0	0	0
14	Jammu and Kashmir	0	0	0	0	0
15	Jharkhand	5	9	14	5	45
16	Karnataka	14661	11943	11745	11961	8987
17	Kerala	167	212	207	212	212
18	Ladakh	0	0	0	0	0
19	Lakshadweep	0	0	0	0	0
20	Madhya Pradesh	1818	1778	2831	2093	1791
21	Maharashtra	12074	7880	9617	8915	6201
22	Manipur	9	27	50	27	77
23	Meghalaya	0	0	18	0	9
24	Mizoram	0	0	0	0	0
25	Nagaland	0	0	0	0	0
26	Odisha	0	14	5	9	9
27	Puducherry	18	18	9	9	9
28	Punjab	0	0	0	0	0
29	Rajasthan	927	2129	3218	2543	2412
30	Sikkim	0	0	0	0	0
31	Tamil Nadu	9486	6944	5688	5445	5589
32	Telangana	1629	257	225	324	279
33	Tripura	0	0	0	0	0
34	Uttar Pradesh	5	95	207	95	95
35	Uttarakhand	0	0	5	5	5
36	West Bengal	9	32	32	32	86
