# Supplementary material for: Future of snakebite risk in India: Consequence of climate change and the shifting habitats of the big four species in next five decades
Source: PLoS Negl Trop Dis. 2025 Sep 2;19(9):e0013464. doi: 10.1371/journal.pntd.0013464 (PMC12404559; doi:10.1371/journal.pntd.0013464)
Supplement: S13 Table — ) with the suitable habitat extent (Class 4 and Class 5 suitable extent) in present and future scenarios in Indian states for E. carinatus. (XLSX) [file pntd.0013464.s043.xlsx]

## Sheet: Sheet1
Sl. No.	States	E. carinatus
		Present	SSP245 (2041-2060)	SSP245 (2061-2080)	SSP585 (2041-2060)	SSP585 (2061-2080)
1	Andaman & Nicobar	0	0	0	0	0
2	Andhra Pradesh	441	225	212	189	180
3	Arunachal Pradesh	0	0	0	0	0
4	Assam	9	27	77	45	72
5	Bihar		5	9	5	23
6	Chandigarh	0	0	0	0	0
7	Chhattisgarh	0	0	5	5	9
8	Daman and Diu	5	0	0	0	0
9	Delhi	0	0	0	0	0
10	Goa	95	95	95	95	95
11	Gujarat	1026	1044	1107	950	932
12	Haryana	5	9	32	18	9
13	Himachal Pradesh	0	0	0	5	9
14	Jammu and Kashmir	0	0	0	0	0
15	Jharkhand	0	5	9	5	14
16	Karnataka	1985	1697	1692	1665	1463
17	Kerala	1283	1454	1391	1391	1359
18	Ladakh	0	0	0	0	0
19	Lakshadweep	0	0	0	0	0
20	Madhya Pradesh	126	225	302	284	261
21	Maharashtra	1805	1458	1647	1616	1265
22	Manipur	5	5	14	14	23
23	Meghalaya	0	9	23	14	27
24	Mizoram	0	0	0	0	0
25	Nagaland	0	0	0	0	0
26	Odisha	0	5	0	5	14
27	Puducherry	14	14	5	5	5
28	Punjab	0	0	0	0	0
29	Rajasthan	275	558	720	608	554
30	Sikkim	0	0	0	0	0
31	Tamil Nadu	2736	2057	1769	1715	1773
32	Telangana	225	63	68	81	81
33	Tripura	0	0	0	0	0
34	Uttar Pradesh	9	14	41	18	14
35	Uttarakhand	0	0	18	9	18
36	West Bengal	0	0	14	0	36
