# Supplementary material for: Future of snakebite risk in India: Consequence of climate change and the shifting habitats of the big four species in next five decades
Source: PLoS Negl Trop Dis. 2025 Sep 2;19(9):e0013464. doi: 10.1371/journal.pntd.0013464 (PMC12404559; doi:10.1371/journal.pntd.0013464)
Supplement: S14 Table — ) with the suitable habitat extent (Class 4 and Class 5 suitable extent) in present and future scenarios in Indian states for N. naja. (XLSX) [file pntd.0013464.s044.xlsx]

## Sheet: Sheet1
Sl. No.	States	N. naja
		Present	SSP245 (2041-2060)	SSP245 (2061-2080)	SSP585 (2041-2060)	SSP585 (2061-2080)
1	Andaman & Nicobar	0	0	0	0	0
2	Andhra Pradesh	4883	2174	1751	464	9
3	Arunachal Pradesh	0	0	0	0	0
4	Assam	5	18	108	1845	1454
5	Bihar	0	9	9	3614	104
6	Chandigarh	0	0	0	14	14
7	Chhattisgarh	0	0	0	113	5
8	Daman and Diu	41	27	23	0	0
9	Delhi	0	0	0	90	0
10	Goa	18	18	18	5	0
11	Gujarat	12240	7417	319	315	0
12	Haryana	14	36	72	3852	1076
13	Himachal Pradesh	0	0	0	117	113
14	Jammu and Kashmir	0	0	0	113	185
15	Jharkhand	5	9	14	536	81
16	Karnataka	14661	11943	11745	15233	6017
17	Kerala	167	120	114	68	63
18	Ladakh	0	0	0	0	0
19	Lakshadweep	0	0	0	0	0
20	Madhya Pradesh	1818	1778	2831	1782	86
21	Maharashtra	12074	7880	9617	6665	1940
22	Manipur	9	27	50	288	297
23	Meghalaya	0	0	18	36	63
24	Mizoram	0	0	0	0	0
25	Nagaland	0	0	0	5	9
26	Odisha	0	14	5	113	14
27	Puducherry	18	18	9	0	0
28	Punjab	0	0	0	4149	3911
29	Rajasthan	927	2129	3218	1706	5
30	Sikkim	0	0	0	0	0
31	Tamil Nadu	9486	5944	5688	752	315
32	Telangana	1629	257	225	5	0
33	Tripura	0	0	0	32	0
34	Uttar Pradesh	5	95	207	7529	680
35	Uttarakhand	0	0	5	306	162
36	West Bengal	9	32	32	1422	5
