# Supplementary material for: Future of snakebite risk in India: Consequence of climate change and the shifting habitats of the big four species in next five decades
Source: PLoS Negl Trop Dis. 2025 Sep 2;19(9):e0013464. doi: 10.1371/journal.pntd.0013464 (PMC12404559; doi:10.1371/journal.pntd.0013464)
Supplement: S15 Table — ) with the suitable habitat extent (Class 4 and Class 5 suitable extent) in present and future scenarios in Indian states for N. naja. (XLSX) [file pntd.0013464.s045.xlsx]

## Sheet: Sheet1
Sl. No.	States	N. naja
		Present	SSP245 (2041-2060)	SSP245 (2061-2080)	SSP585 (2041-2060)	SSP585 (2061-2080)
1	Andaman & Nicobar	0	0	0	0	0
2	Andhra Pradesh	639	113	59	72	0
3	Arunachal Pradesh	14	27	32	27	36
4	Assam	198	707	1017	833	707
5	Bihar	653	1332	963	1121	9
6	Chandigarh	14	14	14	14	14
7	Chhattisgarh	234	41	27	32	0
8	Daman and Diu	5	0	0	0	0
9	Delhi	180	194	194	194	0
10	Goa	95	77	5	5	0
11	Gujarat	1152	297	9	36	5
12	Haryana	221	590	599	635	140
13	Himachal Pradesh	23	86	108	86	99
14	Jammu and Kashmir	9	108	122	117	131
15	Jharkhand	158	302	158	239	63
16	Karnataka	2066	2097	1841	1931	1161
17	Kerala	2178	360	117	117	117
18	Ladakh	0	0	0	0	0
19	Lakshadweep	0	0	0	0	0
20	Madhya Pradesh	315	441	230	347	0
21	Maharashtra	1661	1215	1116	1166	392
22	Manipur	41	113	149	126	140
23	Meghalaya	9	50	86	63	86
24	Mizoram	0	0	5	0	0
25	Nagaland	5	14	36	18	41
26	Odisha	243	41	27	27	5
27	Puducherry	14	0	0	0	0
28	Punjab	99	558	720	684	653
29	Rajasthan	401	639	311	486	0
30	Sikkim	0	0	0	0	0
31	Tamil Nadu	2966	540	225	315	126
32	Telangana	500	59	0	5	0
33	Tripura	68	41	99	59	0
34	Uttar Pradesh	896	1917	1404	1638	108
35	Uttarakhand	90	189	203	194	171
36	West Bengal	666	1260	491	662	0
