# Supplementary material for: Future of snakebite risk in India: Consequence of climate change and the shifting habitats of the big four species in next five decades
Source: PLoS Negl Trop Dis. 2025 Sep 2;19(9):e0013464. doi: 10.1371/journal.pntd.0013464 (PMC12404559; doi:10.1371/journal.pntd.0013464)
Supplement: S16 Table — The high-risk index values underscore high priority for the state. The Growth Rate (GR) for each future scenario is calculated to determine the direction and magnitude of change relative to the present scenario. (XLSX) [file pntd.0013464.s046.xlsx]

## Sheet: Sheet1
Sl. No.	States	Present	SSP245 (2041-2060)	GR in SSP245 (2041-2060)	SSP245 (2061-2080)	GR in SSP245 (2061-2080)	SSP585 (2041-2060)	GR in SSP585 (2041-2060)	SSP585 (2061-2080)	GR in SSP585 (2061-2080)
1	Andhra Pradesh	73.8731	66.2019	-10.3844	52.046	-29.5468	60.3531	-18.3018	62.896	-14.8594
2	Arunachal Pradesh	0	8.36509	—	12.5476	—	12.5476	—	16.7302	—
3	Assam	19.7516	105.4	433.628	159.062	705.31	128.997	553.097	174.444	783.186
4	Bihar	21.7698	63.6107	192.197	69.6455	219.918	62.1803	185.626	79.5693	265.503
5	Chandigarh	1.92282	2.88423	50	2.88423	50	2.88423	50	2.88423	50
6	Chhattishgarh	78.4041	85.0425	8.46682	100.113	27.6888	106.931	36.3844	111.775	42.5629
7	Daman and Diu and Dadra and Nagar Haveli	25.4299	25.4299	0	25.4299	0	25.4299	0	25.4299	0
8	Delhi	3.93732	6.42405	63.1579	6.32043	60.5263	6.42405	63.1579	6.52766	65.7895
9	Goa	9.07002	9.07002	0	9.07002	0	9.07002	0	9.07002	0
10	Gujarat	96.6999	155.982	61.3049	160.368	65.8409	156.42	61.7585	167.892	73.6218
11	Haryana	6.5511	61.3788	836.923	61.1772	833.846	68.0307	938.462	81.3345	1141.54
12	Himachal Pradesh	1.69041	5.40932	220	10.8186	540	6.08549	260	9.12823	440
13	Jammu and Kashmir	1.50127	9.30791	520	16.8143	1020	10.2087	580	14.7125	880
14	Jharkhand	23.251	38.2674	64.5833	36.8142	58.3333	36.8142	58.3333	52.1534	124.306
15	Karnataka	171.846	170.313	-0.8921	169.255	-1.50807	178.015	3.58963	175.46	2.1028
16	Kerala	16.6193	16.591	-0.17007	16.591	-0.17007	16.591	-0.17007	16.591	-0.17007
17	Ladakh	0	0	—	0	—	0	—	0	—
18	Madhya Pradesh	35.7153	115.798	224.225	119.269	233.944	107.096	199.859	145.829	308.31
19	Maharashtra	55.2102	60.5655	9.69969	67.9027	22.9893	68.5697	24.1974	72.4575	31.2392
20	Manipur	41.0607	64.3026	56.6038	68.1763	66.0377	64.3026	56.6038	71.2752	73.5849
21	Meghalaya	4.46795	8.04231	80	10.7231	140	8.9359	100	15.191	240
22	Mizoram	0	0	—	0.94116	—	0	—	0.94116	—
23	Nagaland	3.80521	17.7577	366.667	17.7577	366.667	16.4892	333.333	21.5629	466.667
24	Odisha	24.0284	26.1575	8.86076	21.6965	-9.70464	23.5215	-2.1097	35.0794	45.9916
25	Puducherry	8.63112	8.63112	0	5.31146	-38.4615	5.97539	-30.7692	3.98359	-53.8462
26	Punjab	3.1794	22.6484	612.346	33.6389	958.025	27.2801	758.025	27.8296	775.309
27	Rajasthan	15.7701	85.6445	443.081	80.4153	409.922	85.9739	445.17	117.926	647.781
28	Sikkim	0	0	—	0	—	0	—	0	—
29	Tamilnadu	94.5769	90.0344	-4.80296	82.4636	-12.8079	80.6699	-14.7044	77.0592	-18.5222
30	Telengana	42.3752	41.2332	-2.69483	38.0235	-10.2695	47.7454	12.673	45.5849	7.57465
31	Tripura	33.5183	52.512	56.6667	72.623	116.667	53.6293	60	88.2649	163.333
32	Uttar Pradesh	26.9624	79.0153	193.057	96.3302	257.276	77.4314	187.183	85.5669	217.357
33	Uttarakhand	9.75862	16.3746	67.7966	85.6946	778.143	16.0438	64.4068	18.194	86.4407
34	West Bengal	32.3018	89.0502	175.682	232.125	618.614	87.949	172.273	135.961	320.909
