# Supplementary material for: Future of snakebite risk in India: Consequence of climate change and the shifting habitats of the big four species in next five decades
Source: PLoS Negl Trop Dis. 2025 Sep 2;19(9):e0013464. doi: 10.1371/journal.pntd.0013464 (PMC12404559; doi:10.1371/journal.pntd.0013464)
Supplement: S17 Table — The high-risk index values underscore high priority for the state. The Growth Rate (GR) for each future scenario is calculated to determine the direction and magnitude of change relative to the present scenario. (XLSX) [file pntd.0013464.s047.xlsx]

## Sheet: Sheet1
Sl. No.	States	Present	SSP245 (2041-2060)	GR in SSP245 (2041-2060)	SSP245 (2061-2080)	GR in SSP245 (2061-2080)	SSP585 (2041-2060)	GR in SSP585 (2041-2060)	SSP585 (2061-2080)	GR in SSP585 (2061-2080)
1	Andhra Pradesh	52.2579	3.30586	-93.674	1.99199	-96.1882	1.44101	-97.2425	0	-100
2	Arunachal Pradesh	8.36509	6.27382	-25	10.4564	25	8.36509	0	14.6389	75
3	Assam	49.4665	57.8565	16.9611	68.6937	38.8693	59.9541	21.2014	30.7636	-37.8092
4	Bihar	20.1158	15.6904	-22	17.5678	-12.6667	15.2433	-24.2222	0.357615	-98.2222
5	Chandigarh	1.92282	0	-100	0	-100	0	-100	0	-100
6	Chhattishgarh	45.033	2.33239	-94.8207	1.97356	-95.6175	1.97356	-95.6175	0.179414	-99.6016
7	Daman and Diu and Dadra and Nagar Haveli	25.4299	5.08598	-80	0	-100	0	-100	0	-100
8	Delhi	2.79757	0	-100	0	-100	0	-100	0	-100
9	Goa	9.07002	7.61882	-16	0.362801	-96	1.0884	-88	0	-100
10	Gujarat	44.706	6.61311	-85.2075	1.04595	-97.6604	1.38336	-96.9057	0.03374	-99.9245
11	Haryana	1.51179	0	-100	0	-100	0	-100	0	-100
12	Himachal Pradesh	1.69041	0	-100	0.338083	-80	0.338083	-80	0.338083	-80
13	Jammu and Kashmir	0.900765	0	-100	0.300255	-66.6667	0	-100	0.300255	-66.6667
14	Jharkhand	16.7924	9.36501	-44.2308	2.58345	-84.6154	4.03664	-75.9615	4.19811	-75
15	Karnataka	150.384	107.349	-28.6165	97.9321	-34.8786	100.889	-32.9126	47.9622	-68.1068
16	Kerala	15.6583	1.46973	-90.6137	0.650074	-95.8484	0.62181	-96.0289	0.537018	-96.5704
17	Ladakh	0	0	—	0	—	0	—	0	—
18	Madhya Pradesh	14.2861	10.9661	-23.2394	5.63396	-60.5634	7.44488	-47.8873	1.00606	-92.9577
19	Maharashtra	40.5167	20.6776	-48.9652	21.4971	-46.9426	18.0096	-55.5503	7.50874	-81.4675
20	Manipur	38.7365	36.4123	-6	41.0607	6	37.1871	-4	43.3849	12
21	Meghalaya	3.57436	3.57436	0	2.68077	-25	2.68077	-25	3.57436	0
22	Mizoram	0.94116	0	-100	0	-100	0	-100	0	-100
23	Nagaland	8.87883	6.34202	-28.5714	11.4156	28.5714	5.07362	-42.8571	3.80521	-57.1429
24	Odisha	26.7658	3.14295	-88.2576	0.91247	-96.5909	1.4194	-94.697	0.304157	-98.8636
25	Puducherry	7.30325	0	-100	0	-100	0	-100	0	-100
26	Punjab	0.510275	0	-100	0.078504	-84.6154	0	-100	0.117756	-76.9231
27	Rajasthan	4.6528	3.3352	-28.3186	1.07056	-76.9912	1.72936	-62.8319	0	-100
28	Sikkim	0	0	—	0	—	0	—	0	—
29	Tamilnadu	66.134	6.47596	-90.2078	3.75046	-94.329	4.4959	-93.2018	1.91017	-97.1117
30	Telengana	24.6597	1.32712	-94.6183	0	-100	0.154316	-99.3742	0	-100
31	Tripura	43.5738	27.9319	-35.8974	43.5738	0	27.9319	-35.8974	0	-100
32	Uttar Pradesh	9.86341	1.04394	-89.4161	2.33986	-76.2774	1.04394	-89.4161	0.071996	-99.2701
33	Uttarakhand	3.96961	0.827002	-79.1667	1.654	-58.3333	0.992402	-75	0.992402	-75
34	West Bengal	63.429	44.0479	-30.5556	12.5536	-80.2083	15.637	-75.3472	0	-100
