# Supplementary material for: Future of snakebite risk in India: Consequence of climate change and the shifting habitats of the big four species in next five decades
Source: PLoS Negl Trop Dis. 2025 Sep 2;19(9):e0013464. doi: 10.1371/journal.pntd.0013464 (PMC12404559; doi:10.1371/journal.pntd.0013464)
Supplement: S18 Table — The high-risk index values underscore high priority for the state. The Growth Rate (GR) for each future scenario is calculated to determine the direction and magnitude of change relative to the present scenario. (XLSX) [file pntd.0013464.s048.xlsx]

## Sheet: Sheet1
Sl. No.	States	Present	SSP245 (2041-2060)	GR in SSP245 (2041-2060)	SSP245 (2061-2080)	GR in SSP245 (2061-2080)	SSP585 (2041-2060)	GR in SSP585 (2041-2060)	SSP585 (2061-2080)	GR in SSP585 (2061-2080)
1	Andhra Pradesh	50.1388	22.59	-54.9451	18.4789	-63.1445	18.9451	-62.2147	15.3426	-69.3998
2	Arunachal Pradesh	0	0	—	0	—	0	—	0	—
3	Assam	0.52438	1.74793	233.333	7.16652	1266.67	4.19504	700	6.81693	1200
4	Bihar	0	0.134106	—	0.178807	—	0.134106	—	0.849335	—
5	Chandigarh	0	0	—	0	—	0	—	0	—
6	Chhattishgarh	0	0	—	0.179414	—	0.358829	—	0.897072	—
7	Daman and Diu and Dadra and Nagar Haveli	25.4299	15.2579	-40	12.715	-50	15.2579	-40	15.2579	-40
8	Delhi	0	0	—	0	—	0	—	0	—
9	Goa	9.07002	9.07002	0	9.07002	0	9.07002	0	9.07002	0
10	Gujarat	99.4666	93.4271	-6.07191	94.2031	-5.29172	79.3236	-20.251	77.7041	-21.8792
11	Haryana	0.403145	1.00786	150	2.31808	475	2.31808	475	1.00786	150
12	Himachal Pradesh	0	0	—	0	—	0.338083	—	0.676165	—
13	Jammu and Kashmir	0	0	—	0	—	0	—	0	—
14	Jharkhand	0.161466	0.484397	200	0.807328	400	0.322931	100	2.09905	1200
15	Karnataka	135.017	110.634	-18.0589	108.992	-19.2755	110.525	-18.14	84.7552	-37.2263
16	Kerala	9.10103	10.4577	14.9068	10.0337	10.2485	10.062	10.559	9.86416	8.38509
17	Ladakh	0	0	—	0	—	0	—	0	—
18	Madhya Pradesh	21.731	22.3849	3.00926	35.011	61.1111	26.5601	22.2222	22.9383	5.55556
19	Maharashtra	58.774	39.5448	-32.7173	47.7015	-18.8392	44.5951	-24.1245	31.6168	-46.2062
20	Manipur	2.32419	5.42311	133.333	10.8462	366.667	6.97257	200	17.0441	633.333
21	Meghalaya	0	1.78718	—	8.04231	—	2.68077	—	7.14872	—
22	Mizoram	0	0	—	0	—	0	—	0	—
23	Nagaland	0	0	—	0	—	0	—	0	—
24	Odisha	0	0.405542	—	0.101386	—	0.304157	—	0.506928	—
25	Puducherry	4.64752	4.64752	0	1.9918	-57.1429	1.9918	-57.1429	1.9918	-57.1429
26	Punjab	0	0	—	0	—	0	—	0	—
27	Rajasthan	10.9938	24.5816	123.596	36.0283	227.715	28.8227	162.172	27.1345	146.816
28	Sikkim	0	0	—	0	—	0	—	0	—
29	Tamilnadu	63.2687	46.5896	-26.3623	38.5995	-38.9912	37.062	-41.4212	38.1103	-39.7644
30	Telengana	12.7156	2.19129	-82.767	2.00611	-84.2233	2.77769	-78.1553	2.46906	-80.5825
31	Tripura	0	0	—	0	—	0	—	0	—
32	Uttar Pradesh	0.107994	0.863948	700	1.97988	1733.33	0.899946	733.333	0.863948	700
33	Uttarakhand	0	0	—	0.827002	—	0.496201	—	0.827002	—
34	West Bengal	0.146826	0.513892	250	0.734132	400	0.513892	250	1.98215	1250
