# Supplementary material for: Future of snakebite risk in India: Consequence of climate change and the shifting habitats of the big four species in next five decades
Source: PLoS Negl Trop Dis. 2025 Sep 2;19(9):e0013464. doi: 10.1371/journal.pntd.0013464 (PMC12404559; doi:10.1371/journal.pntd.0013464)
Supplement: S19 Table — The high-risk index values underscore high priority for the state. The Growth Rate (GR) for each future scenario is calculated to determine the direction and magnitude of change relative to the present scenario. (XLSX) [file pntd.0013464.s049.xlsx]

## Sheet: Sheet1
Sl. No.	States	Present	SSP245 (2041-2060)	GR in SSP245 (2041-2060)	SSP245 (2061-2080)	GR in SSP245 (2061-2080)	SSP585 (2041-2060)	GR in SSP585 (2041-2060)	SSP585 (2061-2080)	GR in SSP585 (2061-2080)
1	Andhra Pradesh	52.0036	21.5304	-58.5982	17.0379	-67.2372	5.04355	-90.3015	0.084766	-99.837
2	Arunachal Pradesh	6.27382	12.5476	100	14.6389	133.333	12.5476	100	16.7302	166.667
3	Assam	7.88511	28.1417	256.897	43.6983	454.187	104.002	1218.97	83.9007	964.039
4	Bihar	6.48177	13.3211	105.517	9.6556	48.9655	47.0264	625.517	1.11755	-82.7586
5	Chandigarh	1.44211	1.44211	0	1.44211	0	2.88423	100	2.88423	100
6	Chhattishgarh	9.32955	1.61473	-82.6923	1.07649	-88.4615	5.74126	-38.4615	0.179414	-98.0769
7	Daman and Diu and Dadra and Nagar Haveli	25.7125	15.2579	-40.6593	12.715	-50.5495	0	-100	0	-100
8	Delhi	4.14455	4.45539	7.5	4.45539	7.5	6.52766	57.5	0	-100
9	Goa	9.07002	7.61882	-16	1.814	-80	0.725602	-92	0	-100
10	Gujarat	100.411	57.8348	-42.4022	2.4593	-97.5508	2.63175	-97.379	0.03374	-99.9664
11	Haryana	5.24088	14.0093	167.308	15.0171	186.538	100.484	1817.31	27.2123	419.231
12	Himachal Pradesh	1.69041	6.42357	280	8.11398	380	15.2137	800	15.8899	840
13	Jammu and Kashmir	0.60051	7.20612	1100	8.10689	1250	15.3464	2455.56	21.0178	3400
14	Jharkhand	5.81276	11.1411	91.6667	6.13569	5.55556	27.7721	377.778	5.1669	-11.1111
15	Karnataka	135.674	113.883	-16.0613	110.196	-18.7786	139.215	2.60963	58.219	-57.0891
16	Kerala	14.7256	3.01484	-79.5266	1.45089	-90.1472	1.15883	-92.1305	1.13056	-92.3225
17	Ladakh	0	0	—	0	—	0	—	0	—
18	Madhya Pradesh	23.8437	24.7995	4.00844	34.2062	43.4599	23.7934	-0.21097	0.955761	-95.9916
19	Maharashtra	58.1642	38.5157	-33.7811	45.4527	-21.8545	33.1604	-42.9882	9.8719	-83.0275
20	Manipur	8.52204	24.0166	181.818	34.0881	300	71.2752	736.364	75.1489	781.818
21	Meghalaya	1.78718	9.82949	450	20.5526	1050	19.659	1000	29.4885	1550
22	Mizoram	0	0	—	0.94116	—	0	—	0	—
23	Nagaland	1.2684	3.80521	200	10.1472	700	6.34202	400	13.9524	1000
24	Odisha	5.47482	1.21663	-77.7778	0.709699	-87.037	3.14295	-42.5926	0.405542	-92.5926
25	Puducherry	4.64752	2.65573	-42.8571	1.32786	-71.4286	0	-100	0	-100
26	Punjab	0.863542	4.86723	463.636	6.2803	627.273	42.1565	4781.82	39.8014	4509.09
27	Rajasthan	12.1467	25.3228	108.475	32.2814	165.763	20.0523	65.0847	0.041175	-99.661
28	Sikkim	0	0	—	0	—	0	—	0	—
29	Tamilnadu	64.4567	33.5626	-47.93	30.6094	-52.5117	5.52087	-91.4348	2.28289	-96.4583
30	Telengana	14.5983	2.16042	-85.2008	1.54316	-89.4292	0.061726	-99.5772	0	-100
31	Tripura	16.7592	10.0555	-40	24.5801	46.6667	22.4697	34.0741	0	-100
32	Uttar Pradesh	7.19957	16.091	123.5	12.8872	79	73.3276	918.5	6.29962	-12.5
33	Uttarakhand	3.30801	6.94681	110	7.60842	130	18.3594	455	12.2396	270
34	West Bengal	11.012	10.1392	-7.92593	8.51593	-22.6667	33.9903	208.667	0.073413	-99.3333
